# Supplementary material for: Cooperative root graft networks benefit mangrove trees under stress
Source: Commun Biol. 2021 May 5;4:513. doi: 10.1038/s42003-021-02044-x (PMC8100114; doi:10.1038/s42003-021-02044-x)
Supplement: Supplementary file 2 — Supplementary Data 1 [file 42003_2021_2044_MOESM2_ESM.xls]

## Sheet: Fig. 2a
Plot id	treeID	stem x position	stem y position	No. of stems	stem diameter (cm)	tree height (m)	Species	Observed grafting condition	salinity group	Predicted probability of grafting	predicted grafting condition
1	1_3	1.62	27.26	1	28.7	20.64	A. germinans	1	< 45	0.761106	1
1	1_4	6.77	27.02	1	10.3	6.1	A. germinans	0	< 45	0.209157	0
1	1_5	9.58	29.03	1	13.7	10.02	A. germinans	0	< 45	0.295227	0
1	1_9	25.69	26.22	1	27.7	15	A. germinans	1	< 45	0.735653	1
1	1_12	29.12	28.6	1	22.5	9.46	A. germinans	0	< 45	0.57936	1
1	1_15	25.02	3.74	1	33	12.45	A. germinans	1	< 45	0.850734	1
1	1_16	25.13	1.64	1	32	11.94	A. germinans	1	< 45	0.832731	1
1	1_18	11.67	2.88	1	10.6	8.42	A. germinans	0	< 45	0.215948	0
1	1_20	8.42	0.83	1	27.6	17.03	A. germinans	0	< 45	0.733014	1
1	1_26	5.05	9.18	1	33.7	9.94	A. germinans	0	< 45	0.862362	1
1	1_27	2.91	13.67	1	37	9.68	A. germinans	1	< 45	0.907325	1
1	1_31	2.27	23.89	1	39.7	20.44	A. germinans	1	< 45	0.933801	1
1	1_32	5.24	21.95	1	21.7	13.5	A. germinans	1	< 45	0.552788	1
1	1_36	14.38	22.08	1	37	17.53	A. germinans	1	< 45	0.907325	1
1	1_37	16.29	24.54	1	50	22.13	A. germinans	1	< 45	0.982703	1
1	1_39	19.44	23.06	1	24	17.08	A. germinans	1	< 45	0.627858	1
1	1_43	22.37	10.64	1	23.5	9.77	A. germinans	0	< 45	0.611924	1
1	1_44	17.63	8.7	1	36.45	13.28	A. germinans	1	< 45	0.900877	1
1	1_48	6.99	14.62	1	39	18.32	A. germinans	1	< 45	0.927703	1
1	1_49	9.23	14.51	1	26	16.53	A. germinans	1	< 45	0.688594	1
1	1_50	9.97	14.31	1	40.5	19.2	A. germinans	1	< 45	0.940185	1
1	1_51	10.53	12.5	1	36.4	17.62	A. germinans	1	< 45	0.900272	1
1	1_52	10.88	17.92	1	2	1.7	A. germinans	0	< 45	0.079244	0
1	1_55	15.63	15.03	1	7.7	12.96	A. germinans	1	< 45	0.156872	0
1	1_57	13.43	14.18	1	19.4	12.33	A. germinans	1	< 45	0.475232	0
2	2_5	25.6	7	1	3	3.4	A. germinans	0	45 − 54	0.133284	0
2	2_6	23.3	7.2	1	2.5	2.35	A. germinans	0	45 − 54	0.126773	0
2	2_7	21.3	5.4	1	53	19.1	A. germinans	0	45 − 54	0.979851	1
2	2_9	16.7	4.1	1	35	14.6	A. germinans	0	45 − 54	0.859595	1
2	2_10	22.3	11.7	1	34	25.4	A. germinans	1	45 − 54	0.845116	1
2	2_11	24.1	11.3	1	34	19.6	A. germinans	1	45 − 54	0.845116	1
2	2_12	0.8	8.4	1	1.7	2.4	A. germinans	0	45 − 54	0.116923	0
2	2_13	21.4	14.2	1	30.8	23.3	A. germinans	1	45 − 54	0.790573	1
2	2_14	20.6	15.8	1	37.5	17.8	A. germinans	1	45 − 54	0.890879	1
2	2_15	23.5	15.7	1	27	11.6	A. germinans	1	45 − 54	0.709074	1
2	2_16	24.1	14.8	1	35.7	20.2	A. germinans	1	45 − 54	0.869043	1
2	2_17	29.2	10.4	1	29.4	16.5	A. germinans	1	45 − 54	0.762639	1
2	2_18	28.9	13.8	1	15.85	10.4	A. germinans	1	45 − 54	0.403041	0
2	2_22	7.5	0.3	1	10.3	7.5	A. germinans	0	45 − 54	0.262739	0
2	2_23	6.5	7.4	1	57.7	19.7	A. germinans	1	45 − 54	0.988172	1
2	2_26	3	1.2	1	31.8	15.2	A. germinans	1	45 − 54	0.808998	1
2	2_28	9.6	12.2	1	32	23.5	A. germinans	1	45 − 54	0.812531	1
2	2_29	6.7	11.5	1	32	18.3	A. germinans	1	45 − 54	0.812531	1
2	2_78	17.4	21.2	1	39	19.2	A. germinans	1	45 − 54	0.906569	1
2	2_79	18.1	26.7	1	38	20.5	A. germinans	1	45 − 54	0.896351	1
2	2_82	23.9	28.3	1	5.5	5.4	A. germinans	0	45 − 54	0.170173	0
2	2_85	26.9	27.3	1	3	2.88	A. germinans	0	45 − 54	0.133284	0
2	2_87	27.5	24.1	1	28	13.7	A. germinans	1	45 − 54	0.73224	1
2	2_88	27.2	22.9	1	27	15.5	A. germinans	1	45 − 54	0.709074	1
2	2_92	29.1	23.2	1	7	6.5	A. germinans	0	45 − 54	0.195965	0
2	2_94	29.6	17.6	1	5	5	A. germinans	0	45 − 54	0.162197	0
3	3_1	29.4	25.1	1	33.9	14.6	A. germinans	1	< 45	0.701041	1
3	3_3	25.2	24.2	1	33.8	11.6	A. germinans	0	< 45	0.698905	1
3	3_7	26.9	22.4	1	18.065	12.4	A. germinans	1	< 45	0.319057	0
3	3_8	26.1	21.7	1	2.3	3.4	A. germinans	0	< 45	0.0861675	0
3	3_10	26.1	19.3	1	6.5	5.9	A. germinans	0	< 45	0.126283	0
3	3_12	28.2	17.1	1	3.5	2	A. germinans	0	< 45	0.0962748	0
3	3_14	30.1	15	1	33.1	24	A. germinans	0	< 45	0.683716	1
3	3_15	29.6	12.7	1	2.2	3.7	A. germinans	0	< 45	0.08537	0
3	3_17	28.6	10.8	1	5.1	7	A. germinans	0	< 45	0.111392	0
3	3_18	29.6	9.7	1	1.8	2.1	A. germinans	0	< 45	0.0822469	0
3	3_19	28.1	7.4	1	3.3	3.5	A. germinans	0	< 45	0.0945196	0
3	3_22	27.2	3.6	1	32.5	18.9	A. germinans	1	< 45	0.670375	1
3	3_23	26.8	1.4	1	36.5	22.5	A. germinans	1	< 45	0.753371	1
3	3_29	12.2	3	1	3.6	4.1	A. germinans	0	< 45	0.0971633	0
3	3_38	0.3	9.1	1	6.4	8.8	A. germinans	0	< 45	0.125165	0
3	3_40	1.6	10.6	1	3.4	2.4	A. germinans	0	< 45	0.0953936	0
3	3_41	3.6	10	1	35	15	A. germinans	1	< 45	0.723947	1
3	3_42	3.6	10.8	1	39	15.4	A. germinans	1	< 45	0.797527	1
3	3_44	2.3	13.9	1	7	7	A. germinans	0	< 45	0.132001	0
3	3_45	0.9	15.5	1	3.8	3.9	A. germinans	0	< 45	0.0989622	0
3	3_46	1.9	15.9	1	2.8	3.5	A. germinans	0	< 45	0.0902566	0
3	3_47	3.4	17.1	1	5.65	5.5	A. germinans	0	< 45	0.11705	0
3	3_48	1.7	17.6	1	2	2.35	A. germinans	0	< 45	0.0837952	0
3	3_49	0.3	20.4	1	10.8	10	A. germinans	0	< 45	0.182883	0
3	3_51	5.2	28.5	1	42.4	17.4	A. germinans	0	< 45	0.847701	1
3	3_53	12.2	27	1	31.5	9.6	A. germinans	1	< 45	0.647527	1
3	3_59	21.5	21.5	1	39.5	21.4	A. germinans	1	< 45	0.805614	1
3	3_62	23.3	17.4	1	28.95	18	A. germinans	0	< 45	0.586341	1
3	3_65	25.4	12.8	1	2	2.5	A. germinans	0	< 45	0.0837952	0
3	3_67	25.1	11.7	1	4.3	4.3	A. germinans	0	< 45	0.10359	0
3	3_68	24	11.7	1	20.65	12.5	A. germinans	0	< 45	0.378664	0
3	3_70	26	7	1	43.4	25.9	A. germinans	1	< 45	0.860371	1
3	3_71	25.1	6.8	1	47.65	20.7	A. germinans	1	< 45	0.904701	1
3	3_74	22.1	8.4	1	5.5	6.6	A. germinans	0	< 45	0.115482	0
3	3_78	12.2	7.3	1	46.4	15.4	A. germinans	0	< 45	0.893163	1
3	3_80	8.3	6.1	1	13	11.6	A. germinans	0	< 45	0.21871	0
3	3_85	6	11.7	1	1	2	A. germinans	0	< 45	0.0763109	0
3	3_89	8.7	22.2	1	2	2.9	A. germinans	0	< 45	0.0837952	0
3	3_92	12.9	24.1	1	41.3	17.4	A. germinans	1	< 45	0.83269	1
3	3_94	14.9	20.9	1	31.4	18.8	A. germinans	1	< 45	0.645203	1
3	3_95	17.8	23.2	1	34	15.5	A. germinans	1	< 45	0.703168	1
3	3_96	18.4	20.9	1	30.3	18.5	A. germinans	1	< 45	0.619199	1
3	3_97	18	17.5	1	15.5	14.4	A. germinans	1	< 45	0.26523	0
3	3_98	20.1	13	1	3	2.9	A. germinans	0	< 45	0.0919406	0
3	3_99	17.8	12.6	1	42.9	19.1	A. germinans	0	< 45	0.85415	1
3	3_100	21.3	11.4	1	2.6	3.3	A. germinans	0	< 45	0.0886004	0
3	3_101	21	10.3	1	4	4.6	A. germinans	0	< 45	0.100791	0
3	3_102	22.4	10	1	4	4.9	A. germinans	0	< 45	0.100791	0
3	3_103	16.9	9.8	1	3	3.5	A. germinans	0	< 45	0.0919406	0
3	3_106	11.5	11.8	1	45.5	16.1	A. germinans	1	< 45	0.88411	1
3	3_109	11.7	17.1	1	49	23.2	A. germinans	1	< 45	0.915898	1
3	3_110	15.6	16.9	1	2	4.1	A. germinans	0	< 45	0.0837952	0
3	3_111	13.4	19.6	1	62.3	16	A. germinans	1	< 45	0.976807	1
8	8_1	3.3	1.41	1	32.5	18.3	A. germinans	0	≥ 55	0.683871	1
8	8_2	3.95	6.1	1	38.7	23.4	A. germinans	1	≥ 55	0.755469	1
8	8_3	1.9	6.6	1	33.2	18.8	A. germinans	1	≥ 55	0.692505	1
8	8_5	2	18.02	1	26.2	13.3	A. germinans	0	≥ 55	0.600966	1
8	8_6	2.2	24.37	1	22	11.6	A. germinans	0	≥ 55	0.54192	1
8	8_8	11.05	29.49	1	1.2	1.5	A. germinans	0	≥ 55	0.263565	0
8	8_10	21.3	29.34	1	1.8	3.4	A. germinans	0	≥ 55	0.270313	0
8	8_11	28.6	27.58	1	27.7	19.9	A. germinans	0	≥ 55	0.621451	1
8	8_13	26.95	20.56	1	25.5	11.2	A. germinans	1	≥ 55	0.591279	1
8	8_15	27.95	19.05	1	32.3	21.7	A. germinans	1	≥ 55	0.681381	1
8	8_16	29.2	15.43	1	30	15.4	A. germinans	1	≥ 55	0.652017	1
8	8_18	25.05	0.69	1	28.2	10.5	A. germinans	0	≥ 55	0.628189	1
8	8_19	19.9	0.73	1	30	16.4	A. germinans	1	≥ 55	0.652017	1
8	8_20	19.55	2.14	1	17.7	9.6	A. germinans	1	≥ 55	0.480237	0
8	8_21	17.4	2.53	1	14.7	8.1	A. germinans	0	≥ 55	0.437446	0
8	8_22	14.55	0.69	1	29	15.3	A. germinans	0	≥ 55	0.638864	1
8	8_23	5.5	5.99	1	30.3	12	A. germinans	1	≥ 55	0.65592	1
8	8_24	6.55	5.69	1	18.4	7.6	A. germinans	1	≥ 55	0.490287	0
8	8_25	12.1	22.56	1	20.5	11	A. germinans	1	≥ 55	0.520452	1
8	8_26	14.3	24.6	1	46.6	21.4	A. germinans	1	≥ 55	0.829501	1
8	8_27	16	24.95	1	18.3	14.8	A. germinans	1	≥ 55	0.488851	0
8	8_28	17.15	26.67	1	13.6	7.1	A. germinans	0	≥ 55	0.421953	0
8	8_29	18.25	26.17	1	13.7	8.8	A. germinans	1	≥ 55	0.423355	0
8	8_30	23.6	21.71	1	21.4	13.8	A. germinans	1	≥ 55	0.533347	1
8	8_32	24.1	17.61	1	14.2	4.7	A. germinans	1	≥ 55	0.430387	0
8	8_33	19.95	11.49	1	11	3.1	A. germinans	0	≥ 55	0.385987	0
8	8_34	22.65	5.08	1	17.1	10.7	A. germinans	0	≥ 55	0.471635	0
8	8_35	20	3.94	1	29.6	15.8	A. germinans	0	≥ 55	0.646783	1
8	8_37	12.45	15.85	1	26.9	9.9	A. germinans	0	≥ 55	0.610575	1
8	8_38	14.9	18.3	1	24	13.9	A. germinans	0	≥ 55	0.57029	1
8	8_40	17.5	18.05	1	9.4	6	A. germinans	0	≥ 55	0.364432	0
8	8_41	18.75	12.83	1	30	11.1	A. germinans	0	≥ 55	0.652017	1
8	8_42	19.1	8.38	1	22.3	10.8	A. germinans	1	≥ 55	0.546197	1
8	8_43	19.5	7.14	1	15.7	7.8	A. germinans	1	≥ 55	0.451638	0
8	8_44	24.5	16.99	1	16.6	10.2	A. germinans	1	≥ 55	0.46448	0
9	9_1	2.2	7.56	1	22	14.5	A. germinans	1	45 − 54	0.543202	1
9	9_2	1.75	8.55	1	15.35	8.3	A. germinans	1	45 − 54	0.392739	0
9	9_3	1.7	10.17	1	11.4	9.7	A. germinans	0	45 − 54	0.310543	0
9	9_5	0.65	17.41	1	21.9	14.1	A. germinans	0	45 − 54	0.540928	1
9	9_9	8.85	29.98	1	34.8	17.3	A. germinans	1	45 − 54	0.793401	1
9	9_12	16.65	29.05	1	30	21.4	A. germinans	1	45 − 54	0.712168	1
9	9_18	25.45	29.51	1	23.3	21.3	A. germinans	0	45 − 54	0.57256	1
9	9_19	28.65	29.16	1	11.4	12	A. germinans	0	45 − 54	0.310543	0
9	9_23	26.95	18.82	1	25.7	14.8	A. germinans	1	45 − 54	0.625301	1
9	9_24	28.75	13.46	1	24.4	9.9	A. germinans	1	45 − 54	0.597016	1
9	9_27	29.1	8.61	1	25	16.5	A. germinans	0	45 − 54	0.610164	1
9	9_31	27.3	4.39	1	15	17.4	A. germinans	1	45 − 54	0.385121	0
9	9_34	22.55	0.18	1	22	22.5	A. germinans	0	45 − 54	0.543202	1
9	9_35	12.55	2.44	1	28	15.4	A. germinans	1	45 − 54	0.673215	1
9	9_37	10.55	1.06	1	28.5	8.9	A. germinans	1	45 − 54	0.683208	1
9	9_39	4.25	8.17	1	20.3	13.4	A. germinans	1	45 − 54	0.504385	1
9	9_40	3.75	13.11	1	12.5	7.5	A. germinans	1	45 − 54	0.332514	0
9	9_41	4.75	13.25	1	35.5	17.7	A. germinans	1	45 − 54	0.803713	1
9	9_43	5.25	15.85	1	27.4	20.2	A. germinans	1	45 − 54	0.661012	1
9	9_49	20.05	23.98	1	27.25	15.9	A. germinans	1	45 − 54	0.657927	1
9	9_53	24.65	24.17	1	19.65	8.3	A. germinans	0	45 − 54	0.489504	0
9	9_57	25.55	17.44	1	44.65	23.6	A. germinans	1	45 − 54	0.904451	1
9	9_58	25.8	15.68	1	10	11.7	A. germinans	1	45 − 54	0.283777	0
9	9_59	28.85	14.31	1	5.9	4.1	A. germinans	1	45 − 54	0.213944	0
9	9_60	26.2	13.27	1	26.5	18.4	A. germinans	1	45 − 54	0.642304	1
9	9_61	22.9	12.09	1	34.1	21.3	A. germinans	1	45 − 54	0.782695	1
9	9_62	24.05	11.43	1	5	5	A. germinans	1	45 − 54	0.200409	0
9	9_63	23.1	10.59	1	26.6	14	A. germinans	1	45 − 54	0.644406	1
9	9_65	23.9	7.75	1	22.4	13.1	A. germinans	1	45 − 54	0.552277	1
9	9_66	23	6.99	1	25.6	18.2	A. germinans	1	45 − 54	0.623153	1
9	9_68	20.05	8.32	1	31.5	23.7	A. germinans	0	45 − 54	0.739489	1
9	9_69	7.95	11.95	1	37.7	17.5	A. germinans	1	45 − 54	0.833572	1
9	9_70	9.65	13.95	1	21.8	16.3	A. germinans	1	45 − 54	0.538653	1
9	9_72	7.8	20.16	1	25	9.9	A. germinans	0	45 − 54	0.610164	1
9	9_75	19.7	20.38	1	17.5	13.9	A. germinans	1	45 − 54	0.440557	0
9	9_77	20.95	18.44	1	51.45	27.1	A. germinans	1	45 − 54	0.946367	1
9	9_78	16.7	16.08	1	25.3	27.9	A. germinans	0	45 − 54	0.616679	1
9	9_79	12.95	12.79	1	28.9	17	A. germinans	0	45 − 54	0.691083	1
9	9_81	11.35	16.66	1	21.2	21.5	A. germinans	0	45 − 54	0.524972	1
10	10_1	7.85	2.75	1	6.6	3.8	A. germinans	0	45 − 54	0.190822	0
10	10_2	5.9	5.99	1	12.6	7.9	A. germinans	0	45 − 54	0.32041	0
10	10_3	5.7	10.81	1	43.5	19.6	A. germinans	0	45 − 54	0.943534	1
10	10_4	2.5	14.47	1	30	10.8	A. germinans	0	45 − 54	0.778545	1
10	10_8	7.7	27.86	1	7.8	5.6	A. germinans	0	45 − 54	0.213136	0
10	10_9	10.95	29.53	1	10.9	5	A. germinans	0	45 − 54	0.279251	0
10	10_10	19.9	29.27	1	41	21	A. germinans	1	45 − 54	0.926035	1
10	10_11	20.55	26.01	1	8.1	2.2	A. germinans	1	45 − 54	0.219004	0
10	10_12	26.2	24.25	1	40.45	17.2	A. germinans	1	45 − 54	0.921566	1
10	10_14	29.15	24.33	1	10	7.4	A. germinans	0	45 − 54	0.258822	0
10	10_15	27.8	20	1	7.1	3.6	A. germinans	0	45 − 54	0.199895	0
10	10_16	25.85	20.2	1	40.7	11.8	A. germinans	1	45 − 54	0.923627	1
10	10_18	27.3	13.7	1	26	10.3	A. germinans	1	45 − 54	0.688978	1
10	10_20	27.65	9.21	1	14	12.6	A. germinans	1	45 − 54	0.35658	0
10	10_21	26.6	7.5	1	42.1	16.9	A. germinans	1	45 − 54	0.934278	1
10	10_22	29.75	5.09	1	31.5	15.2	A. germinans	1	45 − 54	0.806964	1
10	10_23	18.85	2.42	1	28.6	13.4	A. germinans	1	45 − 54	0.749426	1
10	10_24	19.1	4.44	1	8.6	6.9	A. germinans	0	45 − 54	0.229038	0
10	10_25	17.2	1.99	1	27.1	10	A. germinans	1	45 − 54	0.715522	1
10	10_26	16.4	3.51	1	4.3	1.7	A. germinans	0	45 − 54	0.153131	0
10	10_27	13.8	3.33	1	33.3	20.3	A. germinans	1	45 − 54	0.837296	1
10	10_28	13.2	2.75	1	35	14.3	A. germinans	1	45 − 54	0.862301	1
10	10_29	12.8	0.87	1	2.7	2.7	A. germinans	1	45 − 54	0.130676	0
10	10_30	10.05	5.88	1	8.9	5.3	A. germinans	0	45 − 54	0.235212	0
10	10_31	8.8	10.67	1	8.5	6.2	A. germinans	0	45 − 54	0.227006	0
10	10_32	8	18.25	1	7.5	6.5	A. germinans	0	45 − 54	0.207385	0
10	10_33	11.3	19.97	1	11.4	6.5	A. germinans	0	45 − 54	0.291017	0
10	10_34	9.1	22.45	1	9.5	6.5	A. germinans	0	45 − 54	0.247902	0
10	10_35	16.6	21.27	1	35.95	16.5	A. germinans	1	45 − 54	0.874816	1
10	10_36	21.6	19.33	1	42.25	11.9	A. germinans	1	45 − 54	0.935333	1
10	10_37	23.15	16.55	1	38.25	21.5	A. germinans	1	45 − 54	0.901126	1
10	10_38	18.45	12.64	1	39.7	14.5	A. germinans	1	45 − 54	0.915074	1
10	10_39	17.3	11.09	1	6	4.9	A. germinans	0	45 − 54	0.180353	0
10	10_40	15.15	11.92	1	17	5.2	A. germinans	0	45 − 54	0.43934	0
10	10_41	3.7	1.56	1	5.5	4.7	A. germinans	0	45 − 54	0.171975	0
12	12_2	27.38	19.26	1	14.8	12.7	A. germinans	1	≥ 55	0.437017	0
12	12_5	29.26	7.42	1	21.96	14.1	A. germinans	1	≥ 55	0.503399	1
12	12_6	29.61	6.22	1	26.7	15	A. germinans	1	≥ 55	0.547424	1
12	12_7	27.57	5.87	1	15.7	14.2	A. germinans	1	≥ 55	0.445287	0
12	12_8	28.36	4.56	1	7	5.4	A. germinans	0	≥ 55	0.367257	0
12	12_9	29.58	1.41	1	2.2	2	A. germinans	0	≥ 55	0.326752	0
12	12_17	17.42	1.3	1	13.8	9.9	A. germinans	0	≥ 55	0.427869	0
12	12_19	12.92	1.88	1	17.2	8.3	A. germinans	1	≥ 55	0.459136	0
12	12_22	7.5	2.99	1	15	12.8	A. germinans	0	≥ 55	0.438852	0
12	12_27	2.34	0.94	1	14.3	7	A. germinans	1	≥ 55	0.432437	0
12	12_28	1.43	2.34	1	17.8	9.7	A. germinans	1	≥ 55	0.464694	0
12	12_29	0.37	4.76	1	15.3	9.9	A. germinans	0	≥ 55	0.441608	0
12	12_33	0.43	17.05	1	9.8	5.7	A. germinans	0	≥ 55	0.391827	0
12	12_35	0.01	19.59	1	19.95	12.3	A. germinans	0	≥ 55	0.484674	0
12	12_36	2.24	21.5	1	3.2	3.5	A. germinans	0	≥ 55	0.335004	0
12	12_37	0.63	27.49	1	15.5	14.5	A. germinans	0	≥ 55	0.443447	0
12	12_39	5.98	27.42	1	15.15	6.9	A. germinans	0	≥ 55	0.440229	0
12	12_40	7.31	28.31	1	6.8	8.2	A. germinans	0	≥ 55	0.365526	0
12	12_41	7.2	29.06	1	3.6	2	A. germinans	0	≥ 55	0.338333	0
12	12_43	8.16	29.67	1	6.7	7.6	A. germinans	1	≥ 55	0.364662	0
12	12_44	8.78	29.65	1	15.1	7.9	A. germinans	1	≥ 55	0.43977	0
12	12_45	8.25	27.18	1	22.4	10	A. germinans	0	≥ 55	0.507498	1
12	12_46	12.55	27.62	1	26.35	10.5	A. germinans	1	≥ 55	0.54419	1
12	12_47	13.76	26.83	1	19.1	9.9	A. germinans	1	≥ 55	0.476766	0
12	12_48	17.48	26.67	1	12.5	9.5	A. germinans	0	≥ 55	0.416051	0
12	12_49	12.14	26.48	1	14.8	7.2	A. germinans	0	≥ 55	0.437017	0
12	12_50	20.2	25.2	1	13.8	7	A. germinans	0	≥ 55	0.427869	0
12	12_52	22.69	24.84	1	19.2	9.7	A. germinans	1	≥ 55	0.477696	0
12	12_57	26.6	7.4	1	2.1	1.65	A. germinans	0	≥ 55	0.325933	0
12	12_58	24.17	4.81	1	16.4	11.3	A. germinans	0	≥ 55	0.451741	0
12	12_59	23.61	5.09	1	5.9	4.1	A. germinans	0	≥ 55	0.357782	0
12	12_63	19.61	4.13	1	12.2	9.3	A. germinans	1	≥ 55	0.413337	0
12	12_65	14.56	6.69	1	16.6	9.7	A. germinans	1	≥ 55	0.453588	0
12	12_69	6.09	4.75	1	8	7.2	A. germinans	0	≥ 55	0.37596	0
12	12_70	4.88	8.68	1	15.4	11	A. germinans	0	≥ 55	0.442527	0
12	12_71	4.2	9.73	1	11.1	8.1	A. germinans	1	≥ 55	0.403432	0
12	12_72	4.06	10.35	1	10.3	10.2	A. germinans	1	≥ 55	0.396277	0
12	12_73	5.56	12.99	1	12.6	11.1	A. germinans	1	≥ 55	0.416957	0
12	12_74	5.95	21.11	1	21.35	11.2	A. germinans	1	≥ 55	0.497715	0
12	12_75	7.53	22.73	1	10.4	4.2	A. germinans	1	≥ 55	0.397169	0
12	12_82	17.73	20.36	1	22.5	14.2	A. germinans	0	≥ 55	0.50843	1
12	12_83	19.95	18.09	1	15.8	13.5	A. germinans	0	≥ 55	0.446208	0
12	12_84	20.46	13.64	1	32.3	12.1	A. germinans	0	≥ 55	0.598446	1
12	12_85	20	8.12	1	13.7	8.1	A. germinans	0	≥ 55	0.426957	0
12	12_87	17.8	7.7	1	14.5	12.5	A. germinans	0	≥ 55	0.434268	0
12	12_88	14.9	9.42	1	11.1	5.6	A. germinans	0	≥ 55	0.403432	0
12	12_89	9.06	9.26	1	7	4.1	A. germinans	0	≥ 55	0.367257	0
12	12_90	10.51	12.81	1	20.1	13.6	A. germinans	1	≥ 55	0.486071	0
12	12_91	9.75	14.36	1	17	17	A. germinans	1	≥ 55	0.457285	0
12	12_93	11.38	15.84	1	18.1	8.6	A. germinans	0	≥ 55	0.467477	0
12	12_94	10.88	18.22	1	23.5	14	A. germinans	1	≥ 55	0.517741	1
12	12_97	13.23	17.83	1	11.9	10.5	A. germinans	0	≥ 55	0.410629	0
12	12_99	14.44	19.57	1	67.1	15.2	A. germinans	0	≥ 55	0.845023	1
12	12_100	15.58	17.01	1	12.1	11.7	A. germinans	0	≥ 55	0.412434	0
12	12_101	17.18	17.34	1	15	14	A. germinans	0	≥ 55	0.438852	0
12	12_102	17.73	15.29	1	13.4	9.7	A. germinans	1	≥ 55	0.424224	0
12	12_103	16.64	14.06	1	22.7	9.8	A. germinans	1	≥ 55	0.510293	1
12	12_105	18.88	11.96	1	19	9.7	A. germinans	0	≥ 55	0.475836	0
12	12_106	7.26	8.73	1	18.15	9	A. germinans	0	≥ 55	0.467941	0
12	12_107	8.68	9.5	1	5	4.6	A. germinans	0	≥ 55	0.350112	0
12	12_108	11.51	2.84	1	29.3	4.3	A. germinans	1	≥ 55	0.571305	1
13	13_2	1.89	5.82	1	20.45	13.6	A. germinans	0	≥ 55	0.563795	1
13	13_3	1.66	7.3	1	19.7	12.4	A. germinans	0	≥ 55	0.554994	1
13	13_5	4.84	9.82	1	29	19	A. germinans	1	≥ 55	0.660083	1
13	13_6	5.79	11.09	1	15.45	9	A. germinans	1	≥ 55	0.504629	1
13	13_7	0.82	12.5	1	20.85	15.8	A. germinans	0	≥ 55	0.568473	1
13	13_8	7.99	9.52	1	20.3	15	A. germinans	1	≥ 55	0.562038	1
13	13_9	6.83	7.64	1	25.8	14	A. germinans	1	≥ 55	0.625113	1
13	13_10	8.3	5.78	1	16.9	10.4	A. germinans	1	≥ 55	0.521875	1
13	13_12	12.14	6.68	1	22.75	13.6	A. germinans	1	≥ 55	0.590513	1
13	13_13	11.67	10.41	1	18.95	15	A. germinans	0	≥ 55	0.546158	1
13	13_14	12.49	13.55	1	33.55	17.8	A. germinans	1	≥ 55	0.706885	1
13	13_15	15.1	12.25	1	22.95	11.2	A. germinans	1	≥ 55	0.592814	1
13	13_16	14.08	11.31	1	18.5	11	A. germinans	1	≥ 55	0.540843	1
13	13_17	15.14	7.1	1	25.9	14.4	A. germinans	1	≥ 55	0.626228	1
13	13_18	15.32	5.91	1	23.2	10.6	A. germinans	1	≥ 55	0.595684	1
13	13_20	15.65	2.62	1	16.65	9	A. germinans	0	≥ 55	0.518904	1
13	13_21	18.01	1.94	1	18.5	12	A. germinans	1	≥ 55	0.540843	1
13	13_22	20.45	2.76	1	22.4	14	A. germinans	1	≥ 55	0.586478	1
13	13_23	25.72	6	1	30.15	14	A. germinans	0	≥ 55	0.672259	1
13	13_24	24.16	9.28	1	39	14.4	A. germinans	0	≥ 55	0.757641	1
13	13_26	23.29	15.29	1	28.75	10	A. germinans	0	≥ 55	0.657408	1
13	13_27	20.88	14.49	1	10.3	7.4	A. germinans	0	≥ 55	0.44357	0
13	13_28	19.52	11.21	1	29.485	13.8	A. germinans	0	≥ 55	0.665245	1
13	13_29	15.95	14.05	1	21.65	10.2	A. germinans	1	≥ 55	0.577792	1
13	13_30	16.66	15.35	1	25.5	10.6	A. germinans	1	≥ 55	0.621759	1
13	13_31	15	17.75	1	20	10	A. germinans	0	≥ 55	0.558519	1
13	13_32	16.94	22.24	1	24.15	14.8	A. germinans	1	≥ 55	0.606529	1
13	13_34	22.79	16.8	1	28.85	13.6	A. germinans	1	≥ 55	0.658479	1
13	13_35	25.71	18.9	1	17	9	A. germinans	1	≥ 55	0.523063	1
13	13_36	24.5	22.97	1	26.25	11	A. germinans	0	≥ 55	0.63012	1
13	13_37	27.56	25.54	1	20.55	10.4	A. germinans	1	≥ 55	0.564966	1
13	13_38	23.46	26.65	1	12.5	10.5	A. germinans	1	≥ 55	0.469553	0
13	13_39	23.61	27.77	1	14	7.2	A. germinans	1	≥ 55	0.487373	0
13	13_40	24.98	29.25	1	17.95	10	A. germinans	0	≥ 55	0.534333	1
13	13_41	22.35	28.53	1	24.65	12.6	A. germinans	1	≥ 55	0.612196	1
13	13_42	20.82	25.95	1	25.3	9.6	A. germinans	0	≥ 55	0.619517	1
13	13_44	16.31	29.94	1	29.5	15.8	A. germinans	1	≥ 55	0.665404	1
13	13_45	29.5	14.8	1	9.6	3.8	A. germinans	0	≥ 55	0.43536	0
13	13_46	13.02	26.23	1	24.25	13.2	A. germinans	1	≥ 55	0.607665	1
13	13_47	9.17	27.51	1	21.75	12.5	A. germinans	1	≥ 55	0.578953	1
13	13_49	4.44	23.25	1	30.2	16.8	A. germinans	1	≥ 55	0.672783	1
13	13_50	0.66	27.47	1	23.25	12	A. germinans	0	≥ 55	0.596257	1
13	13_51	0.26	25.32	1	20.2	11.4	A. germinans	0	≥ 55	0.560866	1
13	13_52	-0.74	23.73	1	16.2	11	A. germinans	0	≥ 55	0.513553	1
13	13_53	2.76	21.79	1	25.65	16.2	A. germinans	1	≥ 55	0.623437	1
13	13_54	2.86	20.66	1	20.25	12	A. germinans	1	≥ 55	0.561452	1
13	13_55	3.95	19.69	1	19	9.6	A. germinans	1	≥ 55	0.546748	1
13	13_56	6.84	15.86	1	47.1	19	A. germinans	1	≥ 55	0.82134	1
13	13_57	28.4	23.37	1	15.5	6	A. germinans	1	≥ 55	0.505224	1
13	13_58	16.17	28.35	1	32.5	13.2	A. germinans	1	≥ 55	0.69642	1

## Sheet: Fig. 2 b,c
Plot id	treeID	stem x position	stem y position	No. of stems	stem diameter (cm)	tree height (m)	Species	Observed grafting condition (0=Not grafted, 1=Grafted)	AsymmNeighbourhood	Hegyi index	slenderness
1	1_26	5.05	9.18	1	33.7	9.94	A. germinans	0	0	0	29.4955
1	1_32	5.24	21.95	1	21.7	13.5	A. germinans	1	11.1911	0.515719	62.212
1	1_36	14.38	22.08	1	37	17.53	A. germinans	1	16.0543	0.433899	47.3784
1	1_37	16.29	24.54	1	50	22.13	A. germinans	1	0	0	44.26
1	1_39	19.44	23.06	1	24	17.08	A. germinans	1	14.3663	0.598597	71.1667
1	1_43	22.37	10.64	1	23.5	9.77	A. germinans	0	6.8205	0.29182	41.5745
1	1_44	17.63	8.7	1	36.45	13.28	A. germinans	1	0	0	36.4335
1	1_48	6.99	14.62	1	39	18.32	A. germinans	1	13.5177	0.346607	46.9744
1	1_49	9.23	14.51	1	26	16.53	A. germinans	1	49.1484	3.28577	63.5769
1	1_50	9.97	14.31	1	40.5	19.2	A. germinans	1	0	0	47.4074
1	1_51	10.53	12.5	1	36.4	17.62	A. germinans	1	29.1043	0.846913	48.4066
1	1_52	10.88	17.92	1	2	1.7	A. germinans	0	27.4556	25.7869	85
1	1_55	15.63	15.03	1	7.7	12.96	A. germinans	1	4.77844	0.620576	168.312
1	1_57	13.43	14.18	1	19.4	12.33	A. germinans	1	24.4238	1.64918	63.5567
2	2_6	23.3	7.2	1	2.5	2.35	A. germinans	0	13.5216	14.6046	94
2	2_7	21.3	5.4	1	53	19.1	A. germinans	0	0	0	36.0377
2	2_10	22.3	11.7	1	34	25.4	A. germinans	1	0	0	74.7059
2	2_11	24.1	11.3	1	34	19.6	A. germinans	1	30.632	1.07095	57.6471
2	2_13	21.4	14.2	1	30.8	23.3	A. germinans	1	12.7961	0.415457	75.6494
2	2_14	20.6	15.8	1	37.5	17.8	A. germinans	1	32.1889	0.924948	47.4667
2	2_15	23.5	15.7	1	27	11.6	A. germinans	1	49.6571	2.72817	42.963
2	2_16	24.1	14.8	1	35.7	20.2	A. germinans	1	18.8982	0.577606	56.5826
2	2_23	6.5	7.4	1	57.7	19.7	A. germinans	1	0	0	34.1421
2	2_28	9.6	12.2	1	32	23.5	A. germinans	1	0	0	73.4375
2	2_29	6.7	11.5	1	32	18.3	A. germinans	1	15.0893	0.774465	57.1875
2	2_78	17.4	21.2	1	39	19.2	A. germinans	1	0	0	49.2308
3	3_59	21.5	21.5	1	39.5	21.4	A. germinans	1	0	0	54.1772
3	3_62	23.3	17.4	1	28.95	18	A. germinans	0	8.82145	0.304713	62.1762
3	3_68	24	11.7	1	20.65	12.5	A. germinans	0	3.50317	0.169645	60.5327
3	3_74	22.1	8.4	1	5.5	6.6	A. germinans	0	25.5151	5.43845	120
3	3_80	8.3	6.1	1	13	11.6	A. germinans	0	7.94462	1.14085	89.2308
3	3_85	6	11.7	1	1	2	A. germinans	0	31.5696	41.7089	200
3	3_89	8.7	22.2	1	2	2.9	A. germinans	0	4.31762	7.2744	145
3	3_92	12.9	24.1	1	41.3	17.4	A. germinans	1	8.32098	0.201477	42.1308
3	3_94	14.9	20.9	1	31.4	18.8	A. germinans	1	9.86333	0.314119	59.8726
3	3_95	17.8	23.2	1	34	15.5	A. germinans	1	20.3476	1.15357	45.5882
3	3_96	18.4	20.9	1	30.3	18.5	A. germinans	1	4.07549	0.708951	61.0561
3	3_97	18	17.5	1	15.5	14.4	A. germinans	1	6.42693	1.57568	92.9032
3	3_98	20.1	13	1	3	2.9	A. germinans	0	15.9712	10.8455	96.6667
3	3_99	17.8	12.6	1	42.9	19.1	A. germinans	0	0	0	44.5221
3	3_100	21.3	11.4	1	2.6	3.3	A. germinans	0	1.31002	11.7203	126.923
3	3_101	21	10.3	1	4	4.6	A. germinans	0	6.45458	5.9697	115
3	3_102	22.4	10	1	4	4.9	A. germinans	0	23.2001	8.68988	122.5
3	3_103	16.9	9.8	1	3	3.5	A. germinans	0	17.134	7.77386	116.667
3	3_109	11.7	17.1	1	49	23.2	A. germinans	1	0	0	47.3469
3	3_110	15.6	16.9	1	2	4.1	A. germinans	0	23.7784	29.7604	205
3	3_111	13.4	19.6	1	62.3	16	A. germinans	1	6.29641	0.660489	25.6822
8	8_23	5.5	5.99	1	30.3	12	A. germinans	1	33.9664	1.12204	39.604
8	8_24	6.55	5.69	1	18.4	7.6	A. germinans	1	49.3797	2.68786	41.3043
8	8_25	12.1	22.56	1	20.5	11	A. germinans	1	27.2267	1.3882	53.6585
8	8_26	14.3	24.6	1	46.6	21.4	A. germinans	1	0	0	45.9227
8	8_27	16	24.95	1	18.3	14.8	A. germinans	1	26.8486	1.46714	80.8743
8	8_30	23.6	21.71	1	21.4	13.8	A. germinans	1	37.8351	1.768	64.486
8	8_32	24.1	17.61	1	14.2	4.7	A. germinans	1	28.9432	4.41683	33.0986
8	8_33	19.95	11.49	1	11	3.1	A. germinans	0	13.4966	2.47134	28.1818
8	8_34	22.65	5.08	1	17.1	10.7	A. germinans	0	12.8285	0.869095	62.5731
8	8_37	12.45	15.85	1	26.9	9.9	A. germinans	0	9.28679	0.696313	36.803
8	8_38	14.9	18.3	1	24	13.9	A. germinans	0	0	0	57.9167
8	8_40	17.5	18.05	1	9.4	6	A. germinans	0	9.18839	0.977488	63.8298
8	8_41	18.75	12.83	1	30	11.1	A. germinans	0	0	0	37
8	8_42	19.1	8.38	1	22.3	10.8	A. germinans	1	0.826111	0.594377	48.4305
8	8_43	19.5	7.14	1	15.7	7.8	A. germinans	1	4.77286	1.96164	49.6815
8	8_44	24.5	16.99	1	16.6	10.2	A. germinans	1	32.0143	2.50674	61.4458
9	9_43	5.25	15.85	1	27.4	20.2	A. germinans	1	0	0	73.7226
9	9_49	20.05	23.98	1	27.25	15.9	A. germinans	1	0	0	58.3486
9	9_53	24.65	24.17	1	19.65	8.3	A. germinans	0	19.1455	2.02461	42.2392
9	9_61	22.9	12.09	1	34.1	21.3	A. germinans	1	6.66521	0.195461	62.4633
9	9_62	24.05	11.43	1	5	5	A. germinans	1	24.278	16.7307	100
9	9_63	23.1	10.59	1	26.6	14	A. germinans	1	15.3277	1.66895	52.6316
9	9_65	23.9	7.75	1	22.4	13.1	A. germinans	1	38.5413	2.94888	58.4821
9	9_66	23	6.99	1	25.6	18.2	A. germinans	1	30.9566	1.4957	71.0938
9	9_68	20.05	8.32	1	31.5	23.7	A. germinans	0	0	0	75.2381
9	9_69	7.95	11.95	1	37.7	17.5	A. germinans	1	15.4391	0.425847	46.4191
9	9_70	9.65	13.95	1	21.8	16.3	A. germinans	1	12.3805	1.93305	74.7706
9	9_72	7.8	20.16	1	25	9.9	A. germinans	0	4.25256	0.170103	39.6
9	9_75	19.7	20.38	1	17.5	13.9	A. germinans	1	17.0388	1.70443	79.4286
9	9_77	20.95	18.44	1	51.45	27.1	A. germinans	1	5.20438	0.101154	52.6725
9	9_78	16.7	16.08	1	25.3	27.9	A. germinans	0	0	0	110.277
9	9_79	12.95	12.79	1	28.9	17	A. germinans	0	8.2399	0.350656	58.8235
9	9_81	11.35	16.66	1	21.2	21.5	A. germinans	0	0	0	101.415
10	10_2	5.9	5.99	1	12.6	7.9	A. germinans	0	9.01714	0.715646	62.6984
10	10_3	5.7	10.81	1	43.5	19.6	A. germinans	0	0	0	45.0575
10	10_30	10.05	5.88	1	8.9	5.3	A. germinans	0	11.4129	2.2446	59.5506
10	10_31	8.8	10.67	1	8.5	6.2	A. germinans	0	14.018	1.64917	72.9412
10	10_32	8	18.25	1	7.5	6.5	A. germinans	0	4.81439	0.700202	86.6667
10	10_33	11.3	19.97	1	11.4	6.5	A. germinans	0	3.88293	0.428159	57.0175
10	10_34	9.1	22.45	1	9.5	6.5	A. germinans	0	4.62698	0.543808	68.4211
10	10_35	16.6	21.27	1	35.95	16.5	A. germinans	1	0	0	45.8971
10	10_36	21.6	19.33	1	42.25	11.9	A. germinans	1	12.0173	0.284433	28.1657
10	10_37	23.15	16.55	1	38.25	21.5	A. germinans	1	0	0	56.2092
10	10_38	18.45	12.64	1	39.7	14.5	A. germinans	1	0	0	36.5239
10	10_39	17.3	11.09	1	6	4.9	A. germinans	0	19.9151	4.65768	81.6667
10	10_40	15.15	11.92	1	17	5.2	A. germinans	0	11.7538	0.6914	30.5882
12	12_52	22.69	24.84	1	19.2	9.7	A. germinans	1	9.10762	0.474355	50.5208
12	12_59	23.61	5.09	1	5.9	4.1	A. germinans	0	27.5898	15.7806	69.4915
12	12_65	14.56	6.69	1	16.6	9.7	A. germinans	1	11.6562	1.70807	58.4337
12	12_73	5.56	12.99	1	12.6	11.1	A. germinans	1	16.573	2.4977	88.0952
12	12_74	5.95	21.11	1	21.35	11.2	A. germinans	1	2.06599	0.0967676	52.459
12	12_75	7.53	22.73	1	10.4	4.2	A. germinans	1	5.87997	1.87159	40.3846
12	12_82	17.73	20.36	1	22.5	14.2	A. germinans	0	19.8314	0.881397	63.1111
12	12_83	19.95	18.09	1	15.8	13.5	A. germinans	0	11.1565	1.74795	85.443
12	12_84	20.46	13.64	1	32.3	12.1	A. germinans	0	6.2589	0.203131	37.4613
12	12_85	20	8.12	1	13.7	8.1	A. germinans	0	24.5652	3.10619	59.1241
12	12_87	17.8	7.7	1	14.5	12.5	A. germinans	0	19.2195	1.64689	86.2069
12	12_88	14.9	9.42	1	11.1	5.6	A. germinans	0	13.1304	2.35432	50.4505
12	12_89	9.06	9.26	1	7	4.1	A. germinans	0	18.4193	6.44145	58.5714
12	12_90	10.51	12.81	1	20.1	13.6	A. germinans	1	9.84767	0.489934	67.6617
12	12_91	9.75	14.36	1	17	17	A. germinans	1	0	0	100
12	12_93	11.38	15.84	1	18.1	8.6	A. germinans	0	15.6852	2.63536	47.5138
12	12_94	10.88	18.22	1	23.5	14	A. germinans	1	15.4475	0.929806	59.5745
12	12_97	13.23	17.83	1	11.9	10.5	A. germinans	0	26.3824	4.72071	88.2353
12	12_99	14.44	19.57	1	67.1	15.2	A. germinans	0	0	0	22.6528
12	12_100	15.58	17.01	1	12.1	11.7	A. germinans	0	30.5516	3.89507	96.6942
12	12_101	17.18	17.34	1	15	14	A. germinans	0	23.4244	1.75489	93.3333
12	12_102	17.73	15.29	1	13.4	9.7	A. germinans	1	7.73842	3.37423	72.3881
12	12_103	16.64	14.06	1	22.7	9.8	A. germinans	1	10.5794	0.73909	43.1718
12	12_105	18.88	11.96	1	19	9.7	A. germinans	0	15.8026	1.50008	51.0526
12	12_106	7.26	8.73	1	18.15	9	A. germinans	0	3.23151	1.25364	49.5868
12	12_107	8.68	9.5	1	5	4.6	A. germinans	0	13.3262	8.58719	92
13	13_6	5.79	11.09	1	15.45	9	A. germinans	1	21.0353	3.22777	58.2524
13	13_8	7.99	9.52	1	20.3	15	A. germinans	1	4.72445	0.698031	73.8916
13	13_9	6.83	7.64	1	25.8	14	A. germinans	1	15.1836	0.736986	54.2636
13	13_10	8.3	5.78	1	16.9	10.4	A. germinans	1	9.04854	2.03437	61.5385
13	13_12	12.14	6.68	1	22.75	13.6	A. germinans	1	7.92799	1.15308	59.7802
13	13_13	11.67	10.41	1	18.95	15	A. germinans	0	9.12043	0.828482	79.1557
13	13_14	12.49	13.55	1	33.55	17.8	A. germinans	1	0	0	53.0551
13	13_15	15.1	12.25	1	22.95	11.2	A. germinans	1	8.37667	0.996432	48.8017
13	13_16	14.08	11.31	1	18.5	11	A. germinans	1	12.8146	2.27519	59.4595
13	13_17	15.14	7.1	1	25.9	14.4	A. germinans	1	3.95161	0.152572	55.5985
13	13_18	15.32	5.91	1	23.2	10.6	A. germinans	1	6.97197	2.09946	45.6897
13	13_24	24.16	9.28	1	39	14.4	A. germinans	0	0	0	36.9231
13	13_26	23.29	15.29	1	28.75	10	A. germinans	0	15.2292	0.871485	34.7826
13	13_27	20.88	14.49	1	10.3	7.4	A. germinans	0	5.42251	3.83941	71.8447
13	13_28	19.52	11.21	1	29.485	13.8	A. germinans	0	0	0	46.8035
13	13_29	15.95	14.05	1	21.65	10.2	A. germinans	1	6.81178	2.32709	47.1132
13	13_30	16.66	15.35	1	25.5	10.6	A. germinans	1	16.9144	0.700362	41.5686
13	13_31	15	17.75	1	20	10	A. germinans	0	14.835	1.31002	50
13	13_32	16.94	22.24	1	24.15	14.8	A. germinans	1	0	0	61.2836
13	13_34	22.79	16.8	1	28.85	13.6	A. germinans	1	0	0	47.1404
13	13_36	24.5	22.97	1	26.25	11	A. germinans	0	0	0	41.9048
13	13_56	6.84	15.86	1	47.1	19	A. germinans	1	0	0	40.3397

## Sheet: Fig. 3a
x axis	y axis	distribution	graphics
1	1	Power law distribution	points
2	0.392157	Power law distribution	points
3	0.0980392	Power law distribution	points
4	0.00980392	Power law distribution	points
2	0.392157	Power law comparisson	lines
3	0.0763789	Power law comparisson	lines
4	0.0248287	Power law comparisson	lines
2	0.392157	Log normal comparisson	lines
3	0.0803249	Log normal comparisson	lines
4	0.0180005	Log normal comparisson	lines
2	0.392157	Poisson comparisson	lines
3	0.0816887	Poisson comparisson	lines
4	0.0138345	Poisson comparisson	lines
2	0.392157	Exponential comparisson	lines
3	0.0845828	Exponential comparisson	lines
4	0.0182434	Exponential comparisson	lines

## Sheet: Fig. 3 b,c
Plot id	salinity	total density	A. germinans density	avgNodeDegreeAll	Grafting frequency (%)	groupsHa	mean group size	salinity group
1	39.702	600	300	1.11111	70.4	44.4444	4.75	< 45
10	46.898	422.222	411.111	0.756757	51.4	55.5556	3.8	45 − 54
12	56.172	900	900	0.567901	44.4	166.667	2.4	≥ 55
13	58.068	644.444	644.444	0.965517	63.8	122.222	3.36364	≥ 55
2	45.348	522.222	311.111	1.07143	64.3	55.5556	3.6	45 − 54
3	41.601	933.333	611.111	0.509091	34.5	66.6667	3.16667	< 45
8	58.624	477.778	477.778	0.930233	55.8	66.6667	4	≥ 55
9	45.065	855.556	522.222	1.02128	68.1	122.222	2.90909	45 − 54
